# Supplementary material for: Cartilage Oligomeric Matrix Protein (COMP) Correlates with Disease Progression, Selected Immune Checkpoint Molecules and SIGLEC9 in Colorectal Cancer
Source: Int J Mol Sci. 2026 Jul 5;27(13):6032. doi: 10.3390/ijms27136032 (PMC13362197; doi:10.3390/ijms27136032)
Supplement: Supplementary file 1 [file ijms-27-06032-s001.zip]

Archive with 1 entries (1 files):
- ijms-4400030-supplementary.pdf
